# Supplementary material for: Protein Hydrolysates and Bioactive Peptides as Mediators of Blood Glucose—A Systematic Review and Meta-Analysis of Acute and Long-Term Studies
Source: Nutrients. 2024 Jan 22;16(2):323. doi: 10.3390/nu16020323 (PMC10818427; doi:10.3390/nu16020323)
Supplement: Supplementary file 1 [file nutrients-16-00323-s001.zip]

Archive with 1 entries (1 files):
- nutrients-2790326-supplementary.pdf
